# Supplementary material for: Evolutionary Conservation and Divergence of Genes Encoding 3-Hydroxy-3-methylglutaryl Coenzyme A Synthase in the Allotetraploid Cotton Species Gossypium hirsutum
Source: Cells. 2019 May 3;8(5):412. doi: 10.3390/cells8050412 (PMC6562921; doi:10.3390/cells8050412)
Supplement: Supplementary file 1 [file cells-08-00412-s001.zip]

Archive with 8 entries (8 files):
- Table S1.docx
- Table S2.docx
- Table S3.docx
- Table S4.docx
- Table S5.docx
- Figure S1.tif
- Figure S2.tif
- Figure S3.tif
